# Supplementary material for: Variation in Phenolic Compounds and Antioxidant Activity of Various Organs of African Cabbage (Cleome gynandra L.) Accessions at Different Growth Stages
Source: Antioxidants (Basel). 2021 Dec 6;10(12):1952. doi: 10.3390/antiox10121952 (PMC8750509; doi:10.3390/antiox10121952)
Supplement: Supplementary file 1 [file antioxidants-10-01952-s001.zip]

Archive with 1 entries (1 files):
- antioxidants-1487053-supplementary.pdf
